# Supplementary material for: Detection of Human Papillomavirus Integration in Brain Metastases from Oropharyngeal Tumors by Targeted Sequencing
Source: Viruses. 2021 Aug 3;13(8):1536. doi: 10.3390/v13081536 (PMC8402651; doi:10.3390/v13081536)
Supplement: Supplementary file 1 [file viruses-13-01536-s001.zip]

Archive with 1 entries (1 files):
- viruses-1254468-supplementary.pdf
